# Supplementary material for: Assessment of heat stress in 7-week old dairy calves with non-invasive physiological parameters in different thermal environments
Source: PLoS One. 2018 Jul 18;13(7):e0200622. doi: 10.1371/journal.pone.0200622 (PMC6051607; doi:10.1371/journal.pone.0200622)
Supplement: S1 Table — (XLSX) [file pone.0200622.s001.xlsx]

## Sheet: HR-adatok, H és I oszlop
Ear number	Group (0 = Non-shaded; 1 = Shaded)	Date	Code of the day	Time	Relative humidity (%)	Temperature (C)	THI
8249	1	2015-08-14	1	00:00:00	78.2	20.2	67.8632
8249	1	2015-08-14	1	00:30:00	77	20	67.4424
8249	1	2015-08-14	1	01:00:00	76.5	20.7	68.3894
8249	1	2015-08-14	1	01:30:00	75.8	20.2	67.5949
8249	1	2015-08-14	1	02:00:00	72.1	21.4	68.8719
8249	1	2015-08-14	1	02:30:00	70	21.7	69.0421
8249	1	2015-08-14	1	03:00:00	68	21.4	68.3822
8249	1	2015-08-14	1	03:30:00	66.3	21.4	68.1778
8249	1	2015-08-14	1	04:00:00	64	22.1	68.8598
8249	1	2015-08-14	1	04:30:00	62.2	22	68.4988
8249	1	2015-08-14	1	05:00:00	61	22.4	68.8912
8249	1	2015-08-14	1	05:30:00	60	23.3	69.9789
8249	1	2015-08-14	1	06:00:00	58.6	23.1	69.5252
8249	1	2015-08-14	1	06:30:00	57.3	23.8	70.2885
8249	1	2015-08-14	1	07:00:00	55.7	23.2	69.2755
8249	1	2015-08-14	1	07:30:00	52.5	24.1	70.0265
8249	1	2015-08-14	1	08:00:00	50	24.6	70.3253
8249	1	2015-08-14	1	08:30:00	46.1	25.1	70.4029
8249	1	2015-08-14	1	09:00:00	42.9	25.4	70.3079
8249	1	2015-08-14	1	09:30:00	39.5	25.6	70.0446
8249	1	2015-08-14	1	10:00:00	36.1	25.8	69.7694
8249	1	2015-08-14	1	10:30:00	33.4	26.2	69.8294
8249	1	2015-08-14	1	11:00:00	31.5	26.8	70.2366
8249	1	2015-08-14	1	11:30:00	28.8	27.8	70.9562
8249	1	2015-08-14	1	12:00:00	27.4	27.9	70.8341
8249	1	2015-08-14	1	12:30:00	26.2	28.3	71.0845
8249	1	2015-08-14	1	13:00:00	25.2	28.2	70.7985
8249	1	2015-08-14	1	13:30:00	24.7	28	70.4868
8249	1	2015-08-14	1	14:00:00	22.9	27.6	69.731
8249	1	2015-08-14	1	14:30:00	20.7	27.4	69.1364
8249	1	2015-08-14	1	15:00:00	22.4	27.1	69.0884
8249	1	2015-08-14	1	15:30:00	23	26.3	68.2898
8249	1	2015-08-14	1	16:00:00	23.7	25.2	67.1568
8249	1	2015-08-14	1	16:30:00	23	24.3	66.0286
8249	1	2015-08-14	1	17:00:00	23.5	23.4	65.0757
8249	1	2015-08-14	1	17:30:00	22.3	22.6	63.9922
8249	1	2015-08-14	1	18:00:00	24.7	21.8	63.3994
8249	1	2015-08-14	1	18:30:00	25.5	21	62.5737
8249	1	2015-08-14	1	19:00:00	24.8	20.4	61.7839
8249	1	2015-08-14	1	19:30:00	30.9	20.1	62.1877
8249	1	2015-08-14	1	20:00:00	42.1	19.7	63.0437
8249	1	2015-08-14	1	20:30:00	50	19.4	63.5775
8249	1	2015-08-14	1	21:00:00	55.5	19	63.6718
8249	1	2015-08-14	1	21:30:00	51.5	18.7	62.8316
8249	1	2015-08-14	1	22:00:00	55.7	18.5	63.0283
8249	1	2015-08-14	1	22:30:00	58.9	18.3	63.1058
8249	1	2015-08-14	1	23:00:00	64.4	18.2	63.554
8249	1	2015-08-14	1	23:30:00	61.9	18.1	63.1537
8249	1	2015-08-15	2	00:00:00	70.4	17.9	63.7619
8249	1	2015-08-15	2	00:30:00	64.8	17.8	63.046
8249	1	2015-08-15	2	01:00:00	67.5	17.6	63.047
8249	1	2015-08-15	2	01:30:00	72.6	17.5	63.4228
8249	1	2015-08-15	2	02:00:00	74.6	17.5	63.6231
8249	1	2015-08-15	2	02:30:00	73.9	17.4	63.4115
8249	1	2015-08-15	2	03:00:00	68.4	17.6	63.1386
8249	1	2015-08-15	2	03:30:00	66.9	17.6	62.9858
8249	1	2015-08-15	2	04:00:00	70.4	17.7	63.4817
8249	1	2015-08-15	2	04:30:00	72.1	17.8	63.7952
8249	1	2015-08-15	2	05:00:00	71.4	18.7	64.9891
8249	1	2015-08-15	2	05:30:00	69.3	19.2	65.464
8249	1	2015-08-15	2	06:00:00	68.9	19.4	65.6994
8249	1	2015-08-15	2	06:30:00	62.6	19.6	65.2746
8249	1	2015-08-15	2	07:00:00	60.8	19.7	65.2073
8249	1	2015-08-15	2	07:30:00	51.2	19.9	64.3688
8249	1	2015-08-15	2	08:00:00	46.5	20.4	64.4589
8249	1	2015-08-15	2	08:30:00	43.9	21.1	65.0324
8249	1	2015-08-15	2	09:00:00	41.6	21.8	65.6223
8249	1	2015-08-15	2	09:30:00	39.2	22.4	66.0547
8249	1	2015-08-15	2	10:00:00	35.7	23.8	67.289
8249	1	2015-08-15	2	10:30:00	32.8	25	68.4881
8249	1	2015-08-15	2	11:00:00	28.2	26.5	69.3551
8249	1	2015-08-15	2	11:30:00	26	28.1	70.823
8249	1	2015-08-15	2	12:00:00	25.3	29.5	72.2802
8249	1	2015-08-15	2	12:30:00	25.4	31.2	74.2016
8249	1	2015-08-15	2	13:00:00	22.5	32.6	75.1687
8249	1	2015-08-15	2	13:30:00	23	34	76.7925
8249	1	2015-08-15	2	14:00:00	19.6	35.6	77.749
8249	1	2015-08-15	2	14:30:00	18	36.2	78.2
8249	1	2015-08-15	2	15:00:00	17.9	37.3	77.6
8249	1	2015-08-15	2	15:30:00	17.7	37.2	77.3
8249	1	2015-08-15	2	16:00:00	13.9	36.5	77
8249	1	2015-08-15	2	16:30:00	16.9	36	76.4
8249	1	2015-08-15	2	17:00:00	14.2	34.7	75.6053
8249	1	2015-08-15	2	17:30:00	16.7	32.8	74.1885
8249	1	2015-08-15	2	18:00:00	20.2	30.8	72.7619
8249	1	2015-08-15	2	18:30:00	27.2	29.4	72.5102
8249	1	2015-08-15	2	19:00:00	31.5	27.7	71.2933
8249	1	2015-08-15	2	19:30:00	36	26	69.9955
8249	1	2015-08-15	2	20:00:00	41.3	24.3	68.7024
8249	1	2015-08-15	2	20:30:00	47.5	23	67.92
8249	1	2015-08-15	2	21:00:00	47.4	22.1	66.7524
8249	1	2015-08-15	2	21:30:00	55.6	21.4	66.8736
8249	1	2015-08-15	2	22:00:00	55.8	21.3	66.7653
8249	1	2015-08-15	2	22:30:00	57	21	66.5118
8249	1	2015-08-15	2	23:00:00	63.7	20.5	66.631
8249	1	2015-08-15	2	23:30:00	54	20.3	65.2234
8249	1	2015-08-16	3	00:00:00	52.3	20.3	65.0223
8249	1	2015-08-16	3	00:30:00	56.1	20.1	65.2045
8249	1	2015-08-16	3	01:00:00	62.9	19.8	65.5815
8249	1	2015-08-16	3	01:30:00	56.5	19.5	65.2511
8249	1	2015-08-16	3	02:00:00	60.2	19.3	64.5981
8249	1	2015-08-16	3	02:30:00	63.4	19	64.5434
8249	1	2015-08-16	3	03:00:00	73.9	18.8	65.3954
8249	1	2015-08-16	3	03:30:00	76.7	18.6	66.5702
8249	1	2015-08-16	3	04:00:00	80.6	18.6	65.8105
8249	1	2015-08-16	3	04:30:00	74.2	18.7	65.2852
8249	1	2015-08-16	3	05:00:00	83.6	18.9	66.5586
8249	1	2015-08-16	3	05:30:00	83.87	19.6	66.6118
8249	1	2015-08-16	3	06:00:00	83.83	19.9	67.6
8249	1	2015-08-16	3	06:30:00	82.81	20.6	68.9594
8249	1	2015-08-16	3	07:00:00	81.79	21.2	69.7198
8249	1	2015-08-16	3	07:30:00	80.77	22.8	71.9308
8249	1	2015-08-16	3	08:00:00	80.02	23.2	72.4196
8249	1	2015-08-16	3	08:30:00	79.81	23.6	72.9745
8249	1	2015-08-16	3	09:00:00	79.6	23.9	73.3836
8249	1	2015-08-16	3	09:30:00	79.39	24.2	73.7921
8249	1	2015-08-16	3	10:00:00	76.5	24.7	74.131
8249	1	2015-08-16	3	10:30:00	74.56	24.9	74.36
8249	1	2015-08-16	3	11:00:00	71.23	25.4	74.6
8249	1	2015-08-16	3	11:30:00	58.7	27	75.2
8249	1	2015-08-16	3	12:00:00	47.7	28.2	75.4
8249	1	2015-08-16	3	12:30:00	39.8	29	74.8
8249	1	2015-08-16	3	13:00:00	34.6	30.3	74.2
8249	1	2015-08-16	3	13:30:00	33.4	30.1	73.8
8249	1	2015-08-16	3	14:00:00	31.2	29.8	73.5
8249	1	2015-08-16	3	14:30:00	31.8	29.5	73.4
8249	1	2015-08-16	3	15:00:00	30.4	29.2	73.1
8249	1	2015-08-16	3	15:30:00	28.7	28.8	72.6
8249	1	2015-08-16	3	16:00:00	31.3	28.1	72.1
8249	1	2015-08-16	3	16:30:00	34.1	27.4	71.8
8249	1	2015-08-16	3	17:00:00	37.7	26.8	71.5
8249	1	2015-08-16	3	17:30:00	39	26.4	71.2
8249	1	2015-08-16	3	18:00:00	44.6	26.1	71
8249	1	2015-08-16	3	18:30:00	48.3	25.8	70.9
8249	1	2015-08-16	3	19:00:00	50.4	25.2	70.6
8249	1	2015-08-16	3	19:30:00	72.7	24.9	70.3
8249	1	2015-08-16	3	20:00:00	64.2	24.3	70.1
8249	1	2015-08-16	3	20:30:00	72	24	69.8
8249	1	2015-08-16	3	21:00:00	75.6	23.2	69.6
8249	1	2015-08-16	3	21:30:00	75.9	22.4	69.3
8249	1	2015-08-16	3	22:00:00	82.9	21.3	69
8249	1	2015-08-16	3	22:30:00	84.63	20.5	68.6
8249	1	2015-08-16	3	23:00:00	85.32	19.9	68.2088
8249	1	2015-08-16	3	23:30:00	86.01	19.2	67.2511
8249	1	2015-08-17	4	00:00:00	86.7	18.4	66.1426
8249	1	2015-08-17	4	00:30:00	87.39	17.5	64.8832
8249	1	2015-08-17	4	01:00:00	89.19	17.3	64.7611
8249	1	2015-08-17	4	01:30:00	93.21	17.1	64.8449
8249	1	2015-08-17	4	02:00:00	96.23	17	64.9772
8249	1	2015-08-17	4	02:30:00	96	17	64.9558
8249	1	2015-08-17	4	03:00:00	94	17.2	65.0695
8249	1	2015-08-17	4	03:30:00	91.4	17.4	65.1217
8249	1	2015-08-17	4	04:00:00	88.9	18	65.771
8249	1	2015-08-17	4	04:30:00	86.5	18.3	65.9749
8249	1	2015-08-17	4	05:00:00	83.6	18.7	66.2662
8249	1	2015-08-17	4	05:30:00	80.8	19	66.411
8249	1	2015-08-17	4	06:00:00	84	19.4	67.3326
8249	1	2015-08-17	4	06:30:00	81.1	19.9	67.7495
8249	1	2015-08-17	4	07:00:00	75.8	20.4	67.8806
8249	1	2015-08-17	4	07:30:00	73.2	20.8	68.1524
8249	1	2015-08-17	4	08:00:00	71.2	21.5	68.9056
8249	1	2015-08-17	4	08:30:00	67.4	21.9	69.0043
8249	1	2015-08-17	4	09:00:00	64.1	22.4	69.2838
8249	1	2015-08-17	4	09:30:00	61.2	22.8	69.4592
8249	1	2015-08-17	4	10:00:00	57.4	23.3	69.6344
8249	1	2015-08-17	4	10:30:00	57.1	24	70.5281
8249	1	2015-08-17	4	11:00:00	55.3	24.8	71.3397
8249	1	2015-08-17	4	11:30:00	53.2	25.3	71.6964
8249	1	2015-08-17	4	12:00:00	51.7	25.6	71.8684
8249	1	2015-08-17	4	12:30:00	50	25.8	71.8753
8249	1	2015-08-17	4	13:00:00	48.4	26	71.8923
8249	1	2015-08-17	4	13:30:00	50.3	26.2	72.1607
8249	1	2015-08-17	4	14:00:00	51.6	26.4	72.67
8249	1	2015-08-17	4	14:30:00	53.2	26.5	73
8249	1	2015-08-17	4	15:00:00	55.6	26.3	73.87
8249	1	2015-08-17	4	15:30:00	57.4	26.3	74.1
8249	1	2015-08-17	4	16:00:00	64.3	26	73.9
8249	1	2015-08-17	4	16:30:00	68.3	25.4	73.7
8249	1	2015-08-17	4	17:00:00	71	25.1	73.4
8249	1	2015-08-17	4	17:30:00	75.4	24.3	72.9
8249	1	2015-08-17	4	18:00:00	77.1	24.1	72.5
8249	1	2015-08-17	4	18:30:00	83.8	23.7	72
8249	1	2015-08-17	4	19:00:00	86	23.2	71.1
8249	1	2015-08-17	4	19:30:00	90.1	22.9	70.3
8249	1	2015-08-17	4	20:00:00	90.79	21.5	69
8249	1	2015-08-17	4	20:30:00	91.48	20.7	68.5
8249	1	2015-08-17	4	21:00:00	93.37	19.9	68
8249	1	2015-08-17	4	21:30:00	95.26	19.2	67.5
8249	1	2015-08-17	4	22:00:00	97.15	18.1	66.7318
8249	1	2015-08-17	4	22:30:00	98.4104	17.7	66.245
8249	1	2015-08-17	4	23:00:00	98.4116	17.2	65.484
8249	1	2015-08-17	4	23:30:00	98.4128	16.9	65.028
8249	1	2015-08-18	5	00:00:00	99	16.9	65.1202
8249	1	2015-08-18	5	00:30:00	98.6	16.7	64.8156
8249	1	2015-08-18	5	01:00:00	98.5	16.4	64.2688
8249	1	2015-08-18	5	01:30:00	97.9	16.2	63.9654
8249	1	2015-08-18	5	02:00:00	97.5	16	63.6622
8249	1	2015-08-18	5	02:30:00	96.5	16.1	63.814
8249	1	2015-08-18	5	03:00:00	96.3	16.1	63.7543
8249	1	2015-08-18	5	03:30:00	96.1	16.3	63.9212
8249	1	2015-08-18	5	04:00:00	95.7308	16.4	64.0258
8249	1	2015-08-18	5	04:30:00	95.2208	17.1	65.0339
8249	1	2015-08-18	5	05:00:00	94.7108	17.2	65.1366
8249	1	2015-08-18	5	05:30:00	94.2008	17.4	65.3893
8249	1	2015-08-18	5	06:00:00	93.6908	17.5	65.4909
8249	1	2015-08-18	5	06:30:00	93.1808	17.8	65.8923
8249	1	2015-08-18	5	07:00:00	92.6708	18.1	66.2926
8249	1	2015-08-18	5	07:30:00	92.1608	18.4	66.6919
8249	1	2015-08-18	5	08:00:00	91.6508	18.8	67.2398
8249	1	2015-08-18	5	08:30:00	91.1	19.4	68.0816
8249	1	2015-08-18	5	09:00:00	88.7	19.9	68.5735
8249	1	2015-08-18	5	09:30:00	88.6	20.7	69.7538
8249	1	2015-08-18	5	10:00:00	87	21.5	70.7624
8249	1	2015-08-18	5	10:30:00	87.4	22.2	71.8498
8249	1	2015-08-18	5	11:00:00	82.4	23.2	72.718
8249	1	2015-08-18	5	11:30:00	84.4	23.5	73.4105
8249	1	2015-08-18	5	12:00:00	80	24	73.8
8249	1	2015-08-18	5	12:30:00	78.5	24.1	73.5305
8249	1	2015-08-18	5	13:00:00	76.2	24.3	73.5161
8249	1	2015-08-18	5	13:30:00	75.1	24.3	73.3701
8249	1	2015-08-18	5	14:00:00	73.1	24.2	72.9617
8249	1	2015-08-18	5	14:30:00	68.9	24.1	72.2607
8249	1	2015-08-18	5	15:00:00	66.5	23.9	71.662
8249	1	2015-08-18	5	15:30:00	70	23.7	69.4
8249	1	2015-08-18	5	16:00:00	73.7	23.5	67.5
8249	1	2015-08-18	5	16:30:00	78.7	23.2	67.2
8249	1	2015-08-18	5	17:00:00	80.3	23	67
8249	1	2015-08-18	5	17:30:00	82.3	22.7	66.8
8249	1	2015-08-18	5	18:00:00	81.9	22.4	66.5
8249	1	2015-08-18	5	18:30:00	80.5	22	66.4
8249	1	2015-08-18	5	19:00:00	82.8	21.7	66.3
8249	1	2015-08-18	5	19:30:00	83.9	20.8	65.4
8249	1	2015-08-18	5	20:00:00	84.8	20.2	65
8249	1	2015-08-18	5	20:30:00	85.4	19.3	64.6
8249	1	2015-08-18	5	21:00:00	86.2	18.6	64.2
8249	1	2015-08-18	5	21:30:00	87.5	18.2	63.9
8249	1	2015-08-18	5	22:00:00	86.7	17.4	64
8249	1	2015-08-18	5	22:30:00	92.2	17.1	63.5
8249	1	2015-08-18	5	23:00:00	92.5	16.8	63.2
8249	1	2015-08-18	5	23:30:00	96.3	16.2	63
8250	0	2015-08-14	1	00:00:00	78.15	20.26	68
8250	0	2015-08-14	1	00:30:00	76.95	20.06	67.2
8250	0	2015-08-14	1	01:00:00	76.45	20.76	68.1
8250	0	2015-08-14	1	01:30:00	75.75	20.26	67.6
8250	0	2015-08-14	1	02:00:00	72.05	21.46	68.3
8250	0	2015-08-14	1	02:30:00	69.95	21.76	69.1
8250	0	2015-08-14	1	03:00:00	67.95	21.46	68.5
8250	0	2015-08-14	1	03:30:00	66.25	21.46	68.6
8250	0	2015-08-14	1	04:00:00	63.95	22.16	69
8250	0	2015-08-14	1	04:30:00	62.15	22.06	68.3
8250	0	2015-08-14	1	05:00:00	60.95	22.46	68.8
8250	0	2015-08-14	1	05:30:00	59.95	23.36	69.76
8250	0	2015-08-14	1	06:00:00	58.55	23.16	69.4
8250	0	2015-08-14	1	06:30:00	57.25	23.86	70.5
8250	0	2015-08-14	1	07:00:00	55.65	23.26	70.3
8250	0	2015-08-14	1	07:30:00	52.45	24.16	70.0065
8250	0	2015-08-14	1	08:00:00	49.95	24.66	70.3053
8250	0	2015-08-14	1	08:30:00	46.05	25.16	70.3829
8250	0	2015-08-14	1	09:00:00	42.85	25.46	70.2879
8250	0	2015-08-14	1	09:30:00	39.45	25.66	70.0246
8250	0	2015-08-14	1	10:00:00	36.05	25.86	69.7494
8250	0	2015-08-14	1	10:30:00	33.35	26.26	69.8094
8250	0	2015-08-14	1	11:00:00	31.45	26.86	70.2166
8250	0	2015-08-14	1	11:30:00	28.75	27.86	70.9362
8250	0	2015-08-14	1	12:00:00	27.35	27.96	70.8141
8250	0	2015-08-14	1	12:30:00	26.15	28.36	71.0645
8250	0	2015-08-14	1	13:00:00	25.15	28.26	70.7785
8250	0	2015-08-14	1	13:30:00	24.65	28.06	70.4668
8250	0	2015-08-14	1	14:00:00	22.85	27.66	69.711
8250	0	2015-08-14	1	14:30:00	20.65	27.46	69.1164
8250	0	2015-08-14	1	15:00:00	22.35	27.16	69.0684
8250	0	2015-08-14	1	15:30:00	22.95	26.36	68.2698
8250	0	2015-08-14	1	16:00:00	23.65	25.26	67.1368
8250	0	2015-08-14	1	16:30:00	22.95	24.36	66.0086
8250	0	2015-08-14	1	17:00:00	23.45	23.46	65.0557
8250	0	2015-08-14	1	17:30:00	22.25	22.66	63.9722
8250	0	2015-08-14	1	18:00:00	24.65	21.86	63.3794
8250	0	2015-08-14	1	18:30:00	25.45	21.06	62.5537
8250	0	2015-08-14	1	19:00:00	24.75	20.46	61.7639
8250	0	2015-08-14	1	19:30:00	30.85	20.16	62.1677
8250	0	2015-08-14	1	20:00:00	42.05	19.76	63.0237
8250	0	2015-08-14	1	20:30:00	49.95	19.46	63.5575
8250	0	2015-08-14	1	21:00:00	55.45	19.06	63.6518
8250	0	2015-08-14	1	21:30:00	51.45	18.76	62.8116
8250	0	2015-08-14	1	22:00:00	55.65	18.56	63.0083
8250	0	2015-08-14	1	22:30:00	58.85	18.36	63.0858
8250	0	2015-08-14	1	23:00:00	64.35	18.26	63.534
8250	0	2015-08-14	1	23:30:00	61.85	18.16	63.1337
8250	0	2015-08-15	2	00:00:00	70.35	17.96	63.7419
8250	0	2015-08-15	2	00:30:00	64.75	17.86	63.026
8250	0	2015-08-15	2	01:00:00	67.45	17.66	63.027
8250	0	2015-08-15	2	01:30:00	72.55	17.56	63.4028
8250	0	2015-08-15	2	02:00:00	74.55	17.56	63.6431
8250	0	2015-08-15	2	02:30:00	73.85	17.46	63.4315
8250	0	2015-08-15	2	03:00:00	68.35	17.66	63.1586
8250	0	2015-08-15	2	03:30:00	66.85	17.66	63.0058
8250	0	2015-08-15	2	04:00:00	70.35	17.9	63.5017
8250	0	2015-08-15	2	04:30:00	72.05	18	63.8152
8250	0	2015-08-15	2	05:00:00	71.35	19	65.0891
8250	0	2015-08-15	2	05:30:00	69.25	19.6	65.564
8250	0	2015-08-15	2	06:00:00	68.85	19.8	65.7994
8250	0	2015-08-15	2	06:30:00	62.55	19.9	65.3746
8250	0	2015-08-15	2	07:00:00	60.75	20.1	65.3073
8250	0	2015-08-15	2	07:30:00	51.15	20.3	64.5688
8250	0	2015-08-15	2	08:00:00	46.45	20.8	64.6589
8250	0	2015-08-15	2	08:30:00	43.85	22	65.4324
8250	0	2015-08-15	2	09:00:00	41.55	23.2	67
8250	0	2015-08-15	2	09:30:00	39.15	23.8	67.8
8250	0	2015-08-15	2	10:00:00	35	24.5	68.6
8250	0	2015-08-15	2	10:30:00	34.4	26	70
8250	0	2015-08-15	2	11:00:00	27	28.4	70.6
8250	0	2015-08-15	2	11:30:00	22.3	31.5	73.5
8250	0	2015-08-15	2	12:00:00	20	34.7	75
8250	0	2015-08-15	2	12:30:00	20	36.5	77.9
8250	0	2015-08-15	2	13:00:00	16.5	38.4	80
8250	0	2015-08-15	2	13:30:00	17	41	82.5
8250	0	2015-08-15	2	14:00:00	13.6	42.5	84.8
8250	0	2015-08-15	2	14:30:00	12	43	86.4
8250	0	2015-08-15	2	15:00:00	11.9	43.7	86
8250	0	2015-08-15	2	15:30:00	11.7	40.6	85.8
8250	0	2015-08-15	2	16:00:00	8	37.6	85.3
8250	0	2015-08-15	2	16:30:00	10	36.2	84.7
8250	0	2015-08-15	2	17:00:00	11	35.3	82.4
8250	0	2015-08-15	2	17:30:00	12.2	33.4	79.5
8250	0	2015-08-15	2	18:00:00	17.4	31.3	77.5
8250	0	2015-08-15	2	18:30:00	25.6	29.6	75.1
8250	0	2015-08-15	2	19:00:00	30.5	27.8	72.6
8250	0	2015-08-15	2	19:30:00	35	26.2	71.4
8250	0	2015-08-15	2	20:00:00	41	24.4	69.4
8250	0	2015-08-15	2	20:30:00	47.3	23.06	68.2
8250	0	2015-08-15	2	21:00:00	47.35	22.16	67
8250	0	2015-08-15	2	21:30:00	55.55	21.46	66.6736
8250	0	2015-08-15	2	22:00:00	54.8	21.36	66.5653
8250	0	2015-08-15	2	22:30:00	56	21.06	66.1118
8250	0	2015-08-15	2	23:00:00	62.7	20.56	66.231
8250	0	2015-08-15	2	23:30:00	53	20.36	64.8234
8250	0	2015-08-16	3	00:00:00	49.3	20.36	64.6223
8250	0	2015-08-16	3	00:30:00	52.1	20.16	64.8045
8250	0	2015-08-16	3	01:00:00	58.9	19.86	66.1815
8250	0	2015-08-16	3	01:30:00	48.5	20.16	65.8511
8250	0	2015-08-16	3	02:00:00	52.2	19.36	65.1981
8250	0	2015-08-16	3	02:30:00	55.4	19.06	65.1434
8250	0	2015-08-16	3	03:00:00	65.9	18.86	65.9954
8250	0	2015-08-16	3	03:30:00	78	18.66	67.1702
8250	0	2015-08-16	3	04:00:00	70.6	18.66	65.3805
8250	0	2015-08-16	3	04:30:00	64.2	18.76	64.8552
8250	0	2015-08-16	3	05:00:00	73.6	18.96	66.1286
8250	0	2015-08-16	3	05:30:00	73.87	19.66	66.1818
8250	0	2015-08-16	3	06:00:00	73.83	19.96	67.5
8250	0	2015-08-16	3	06:30:00	75.81	20.66	68.8594
8250	0	2015-08-16	3	07:00:00	74.79	21.26	69.6198
8250	0	2015-08-16	3	07:30:00	73.77	22.86	72.2308
8250	0	2015-08-16	3	08:00:00	73.02	23.26	72.7196
8250	0	2015-08-16	3	08:30:00	75.31	23.66	73.2745
8250	0	2015-08-16	3	09:00:00	75.1	23.96	74.1836
8250	0	2015-08-16	3	09:30:00	74.89	24.26	75.0921
8250	0	2015-08-16	3	10:00:00	74	25.2	76.131
8250	0	2015-08-16	3	10:30:00	72.4	25.7	77.4
8250	0	2015-08-16	3	11:00:00	69.4	27.3	77.9
8250	0	2015-08-16	3	11:30:00	55	29.5	78.2
8250	0	2015-08-16	3	12:00:00	41.7	31.3	78.5
8250	0	2015-08-16	3	12:30:00	33.8	32.5	78.3
8250	0	2015-08-16	3	13:00:00	28.6	34.8	77.5
8250	0	2015-08-16	3	13:30:00	27.4	34.3	77.3
8250	0	2015-08-16	3	14:00:00	25.2	33.2	76.9
8250	0	2015-08-16	3	14:30:00	25.8	32.4	76.7
8250	0	2015-08-16	3	15:00:00	25.4	31.5	75.9
8250	0	2015-08-16	3	15:30:00	23.7	30.6	75.6
8250	0	2015-08-16	3	16:00:00	26.3	29.4	75.2
8250	0	2015-08-16	3	16:30:00	31.1	28.3	74.4
8250	0	2015-08-16	3	17:00:00	35.6	27.2	73.8
8250	0	2015-08-16	3	17:30:00	38.4	26.9	73
8250	0	2015-08-16	3	18:00:00	44.55	26.2	72.3
8250	0	2015-08-16	3	18:30:00	48.25	25.84	72
8250	0	2015-08-16	3	19:00:00	50.35	25.24	71.5
8250	0	2015-08-16	3	19:30:00	72.65	24.94	71.2
8250	0	2015-08-16	3	20:00:00	64.15	24.34	71
8250	0	2015-08-16	3	20:30:00	71.95	24.04	70.6
8250	0	2015-08-16	3	21:00:00	75.55	23.24	70.1
8250	0	2015-08-16	3	21:30:00	75.85	22.44	69.8
8250	0	2015-08-16	3	22:00:00	77.9	21.34	69.5941
8250	0	2015-08-16	3	22:30:00	79.63	20.54	68.6161
8250	0	2015-08-16	3	23:00:00	80.32	19.94	67.8088
8250	0	2015-08-16	3	23:30:00	78.01	19.24	66.8511
8250	0	2015-08-17	4	00:00:00	76.7	18.44	65.7426
8250	0	2015-08-17	4	00:30:00	77.39	17.54	64.4832
8250	0	2015-08-17	4	01:00:00	79.19	17.34	64.3611
8250	0	2015-08-17	4	01:30:00	84.23	17.14	64.1449
8250	0	2015-08-17	4	02:00:00	84	17.04	64.2772
8250	0	2015-08-17	4	02:30:00	82	17.04	64.2558
8250	0	2015-08-17	4	03:00:00	79.4	17.24	64.3695
8250	0	2015-08-17	4	03:30:00	81.4	17.44	64.6217
8250	0	2015-08-17	4	04:00:00	78.9	18.04	65.271
8250	0	2015-08-17	4	04:30:00	76.5	18.34	65.4749
8250	0	2015-08-17	4	05:00:00	75.6	18.74	65.7662
8250	0	2015-08-17	4	05:30:00	72.8	19.04	66.011
8250	0	2015-08-17	4	06:00:00	76	19.44	66.9326
8250	0	2015-08-17	4	06:30:00	73.1	19.94	67.3495
8250	0	2015-08-17	4	07:00:00	69.8	20.44	68.0806
8250	0	2015-08-17	4	07:30:00	67.2	20.84	68.3524
8250	0	2015-08-17	4	08:00:00	68.2	21.54	69.1056
8250	0	2015-08-17	4	08:30:00	66	21.94	69.2043
8250	0	2015-08-17	4	09:00:00	63	22.44	69.4838
8250	0	2015-08-17	4	09:30:00	60	22.84	69.6592
8250	0	2015-08-17	4	10:00:00	57.35	23.4	70.1344
8250	0	2015-08-17	4	10:30:00	57.05	24.2	71.0281
8250	0	2015-08-17	4	11:00:00	52	25	71.8397
8250	0	2015-08-17	4	11:30:00	50	25.8	72
8250	0	2015-08-17	4	12:00:00	45	27.2	72.5
8250	0	2015-08-17	4	12:30:00	44	27.8	73.1
8250	0	2015-08-17	4	13:00:00	42	28.1	73.8
8250	0	2015-08-17	4	13:30:00	44	28.4	74.5
8250	0	2015-08-17	4	14:00:00	45	28.5	74.9
8250	0	2015-08-17	4	14:30:00	46	28.3	75.6
8250	0	2015-08-17	4	15:00:00	49	27.9	76
8250	0	2015-08-17	4	15:30:00	53	27.4	76.3
8250	0	2015-08-17	4	16:00:00	60	27.1	75.7
8250	0	2015-08-17	4	16:30:00	64	26.5	74.8
8250	0	2015-08-17	4	17:00:00	69	25.8	74.3
8250	0	2015-08-17	4	17:30:00	74	24.5	74
8250	0	2015-08-17	4	18:00:00	77.07	24.18	73.2
8250	0	2015-08-17	4	18:30:00	83.77	23.74	72.7
8250	0	2015-08-17	4	19:00:00	85.97	23.24	71.4
8250	0	2015-08-17	4	19:30:00	90.07	22.94	70.5
8250	0	2015-08-17	4	20:00:00	90.76	21.54	69.2
8250	0	2015-08-17	4	20:30:00	91.45	20.74	68.7
8250	0	2015-08-17	4	21:00:00	93.34	19.94	68.2
8250	0	2015-08-17	4	21:30:00	95.23	19.24	67.7
8250	0	2015-08-17	4	22:00:00	97.12	18.14	66.7218
8250	0	2015-08-17	4	22:30:00	98.3804	17.74	66.235
8250	0	2015-08-17	4	23:00:00	98.3816	17.24	65.474
8250	0	2015-08-17	4	23:30:00	98.3828	16.94	64.828
8250	0	2015-08-18	5	00:00:00	98.97	16.94	64.9202
8250	0	2015-08-18	5	00:30:00	95.6	16.74	64.6156
8250	0	2015-08-18	5	01:00:00	95.5	16.44	63.2688
8250	0	2015-08-18	5	01:30:00	94.9	16.24	62.9654
8250	0	2015-08-18	5	02:00:00	93.5	16.04	62.6622
8250	0	2015-08-18	5	02:30:00	92.5	16.14	62.614
8250	0	2015-08-18	5	03:00:00	92.3	16.14	62.5543
8250	0	2015-08-18	5	03:30:00	94.1	16.34	62.7212
8250	0	2015-08-18	5	04:00:00	93.7308	16.44	62.8258
8250	0	2015-08-18	5	04:30:00	93.2208	17.14	63.8339
8250	0	2015-08-18	5	05:00:00	92.7108	17.24	64.4366
8250	0	2015-08-18	5	05:30:00	93.2008	17.44	64.6893
8250	0	2015-08-18	5	06:00:00	92.6908	17.54	64.7909
8250	0	2015-08-18	5	06:30:00	92.1808	17.87	65.1923
8250	0	2015-08-18	5	07:00:00	91.6708	18.17	66.0926
8250	0	2015-08-18	5	07:30:00	92.1008	18.47	66.4919
8250	0	2015-08-18	5	08:00:00	91.5908	18.87	67.0398
8250	0	2015-08-18	5	08:30:00	91.04	19.47	67.8816
8250	0	2015-08-18	5	09:00:00	88.67	19.97	68.5935
8250	0	2015-08-18	5	09:30:00	88.57	20.77	69.7738
8250	0	2015-08-18	5	10:00:00	86.97	21.57	70.7824
8250	0	2015-08-18	5	10:30:00	87.37	22.27	71.8698
8250	0	2015-08-18	5	11:00:00	82.37	23.27	72.738
8250	0	2015-08-18	5	11:30:00	84.37	23.62	73.3805
8250	0	2015-08-18	5	12:00:00	79.97	24.12	73.77
8250	0	2015-08-18	5	12:30:00	78.47	24.22	73.5005
8250	0	2015-08-18	5	13:00:00	76.17	24.42	73.5561
8250	0	2015-08-18	5	13:30:00	75.07	24.42	73.4101
8250	0	2015-08-18	5	14:00:00	73.07	24.23	73.0017
8250	0	2015-08-18	5	14:30:00	68.87	24.13	72.3007
8250	0	2015-08-18	5	15:00:00	66.47	23.93	71.702
8250	0	2015-08-18	5	15:30:00	69.97	23.73	69.44
8250	0	2015-08-18	5	16:00:00	73.67	23.53	68
8250	0	2015-08-18	5	16:30:00	78.67	23.23	67.5
8250	0	2015-08-18	5	17:00:00	80.27	23.03	67.5
8250	0	2015-08-18	5	17:30:00	82.27	22.73	66.83
8250	0	2015-08-18	5	18:00:00	81.87	22.43	66.53
8250	0	2015-08-18	5	18:30:00	80.47	22.03	66.43
8250	0	2015-08-18	5	19:00:00	82.77	21.73	66.33
8250	0	2015-08-18	5	19:30:00	83.87	20.83	65.43
8250	0	2015-08-18	5	20:00:00	84.77	20.23	64.95
8250	0	2015-08-18	5	20:30:00	85.37	19.33	64.55
8250	0	2015-08-18	5	21:00:00	86.17	18.63	64.15
8250	0	2015-08-18	5	21:30:00	87.47	18.23	63.85
8250	0	2015-08-18	5	22:00:00	86.67	17.43	63.95
8250	0	2015-08-18	5	22:30:00	92.17	17.13	63.45
8250	0	2015-08-18	5	23:00:00	92.47	16.83	63.15
8250	0	2015-08-18	5	23:30:00	96.27	16.23	62.95
